# Supplementary material for: Synthesis of 1,5-Substituted Pyrrolidin-2-ones from Donor–Acceptor Cyclopropanes and Anilines/Benzylamines
Source: Molecules. 2022 Dec 2;27(23):8468. doi: 10.3390/molecules27238468 (PMC9735934; doi:10.3390/molecules27238468)
Supplement: Supplementary file 1 [file molecules-27-08468-s001.zip]

Archive with 1 entries (1 files):
- molecules-2031096-supplementary.pdf
